# Supplementary material for: Proportion statistics to detect differentially expressed genes: a comparison with log-ratio statistics
Source: BMC Bioinformatics. 2011 Jun 7;12:228. doi: 10.1186/1471-2105-12-228 (PMC3224106; doi:10.1186/1471-2105-12-228)
Supplement: Additional file 2 — Additional materials. The script written in R http://www.r-project.org to conduct simulations are provided in the file exprPropSimCode.R. [file 1471-2105-12-228-S2.R]

### Simulation script with p-values
### Created: 9/10/10
### Edited:  12/30/10
## Revision: 05/09/11
################################################################
#Consolidate script into functions and rerun all 8
#distributional assumption simulations
################################################################
powerTable <- function(r1,g1,count=FALSE){

ns <- c(3,5,10,15,20,25,30,40,50,60,75,80)
pow1 <- powc1 <- powc2 <- pow2 <- pow3 <- pow4 <- list(0,0,0,0,
	0,0,0,0,0,0,0,0,0,0,0,0,0,0,0,0)
powEBA1 <- powOver1 <- powOver2 <- list(0,0,0,0,0,0,0,0,0,0,0,0,
	0,0,0,0,0,0,0,0)
for(i in 1:12){
nsamples <- ns[i]
ntests <- 60000/nsamples
m1 <- s1 <- m2 <- s2 <- phat1 <- phat2 <- rep(0,ntests)
R.mean <- G.mean <- lrts <- rep(0,ntests)
p1 <- pc1 <- pc2 <- p2 <- p3 <- p4 <- matrix(0,nrow=ntests,
	ncol=5)
pEBA1 <- pOver1 <- pOver2 <- matrix(0,nrow=ntests,ncol=5)
for(j in 1:5){
fc <- j		
red1 <- fc*matrix(r1,nrow=nsamples)
green1 <- matrix(g1,nrow=nsamples)
ratio1 <- log2(red1/green1)
rc1 <- log2((red1+0.05)/(green1+0.05))
rc2 <- log2((red1+0.5)/(green1+0.5))
phat <- red1/(red1+green1)
Y.sum = apply(red1,2,sum) #data
M.sum = apply(red1+green1,2,sum)

#limma, ratio
out <- lmFit(t(ratio1))
eb <- eBayes(out,proportion=0.05)
pEBA1[,j] <- eb$p.value
#limma, proportion?? methods above don't work well for phat
if(count==TRUE){
#edgeR method for count data
	temp <- DGEList(counts=t(rbind(green1,red1)),
		lib.size=rep(floor(sum(r1)/nsamples),2*nsamples),
		group=rep(0:1,each=nsamples))
	d <- estimateCommonDisp(temp)
	de.com <- exactTest(d)
	pOver1[,j] <- de.com$table[,3]		
#DESeq method for count data
	cds <- newCountDataSet(cbind(t(green1),t(red1)),
		sizeFactors=rep(floor(sum(r1)/nsamples),2*nsamples),
		rep(0:1,each=nsamples))
	cds1 <- try(estimateVarianceFunctions(cds))
	if(class(cds1)=="try-error"){
		pOver2[,j] <- rep(NA,ntests)
		}else{
		res <- nbinomTest(cds1, "0", "1")
		pOver2[,j] <- res[,7] 			
		}
		}

for(k in 1:ntests){
#log-ratio test, p1
m1[k] <- mean(ratio1[,k])
s1[k] <- sqrt(var(ratio1[,k])/nsamples)
# t-statistic m1/s1
p1[k,j] <- 2*(1-pt(abs(m1[k]/s1[k]),nsamples-1))

#log-ratio test, pc1
m2[k] <- mean(rc1[,k])
s2[k] <- sqrt(var(rc1[,k])/nsamples)
# t-statistic m1/s1
pc1[k,j] <- 2*(1-pt(abs(m2[k]/s2[k]),nsamples-1))

#log-ratio test, pc2
m2[k] <- mean(rc2[,k])
s2[k] <- sqrt(var(rc2[,k])/nsamples)
# t-statistic m1/s1
pc2[k,j] <- 2*(1-pt(abs(m2[k]/s2[k]),nsamples-1))

#log-ratio test2, p2 (Marioni-style)
R.mean[k] <- sum(red1[,k])/nsamples
G.mean[k] <- sum(green1[,k])/nsamples
lrts[k] <- -2*(nsamples*R.mean[k]*log((R.mean[k]+G.mean[k])/(2*R.mean[k]))+nsamples*G.mean[k]*log((R.mean[k]+G.mean[k])/(2*G.mean[k])))
if(R.mean[k]==0 & G.mean[k]==0) lrts[k] <- 0
p2[k,j] <- 1-pchisq(lrts[k],1)    ######## The p-value I want

#proportion test, p3
phat1[k] <- mean(phat[,k])
numer <- phat1[k]-0.5
denom <- sqrt(var(phat[,k])/nsamples)
p3[k,j] <- 2*(1-pt(abs(numer/denom),nsamples-1))

#proportion test2, p4
phat2[k] <- Y.sum[k]/M.sum[k]
numer2 <- phat2[k]-0.5
denom2 <- sqrt(phat2[k]*(1-phat2[k])/M.sum[k])
p4[k,j] <- 2*(1-pt(abs(numer2/denom2),df=M.sum[k]-1))

}
}
pow1[[i]] <- p1
powc1[[i]] <- pc1
powc2[[i]] <- pc2
pow2[[i]] <- p2
pow3[[i]] <- p3
pow4[[i]] <- p4
powEBA1[[i]] <- pEBA1
powOver1[[i]] <- pOver1
powOver2[[i]] <- pOver2
} # end of i loop

###Obtain error tables
powlog1 = matrix(NA,12,5,dimnames=list(ns,1:5))
for (i in 1:12) {
  powlog1[i,] = apply(pow1[[i]]<0.05,2,sum,na.rm=TRUE)/(60000/ns[i])
} #end for i

powlc1 = matrix(NA,12,5,dimnames=list(ns,1:5))
for (i in 1:12) {
  powlc1[i,] = apply(powc1[[i]]<0.05,2,sum,na.rm=TRUE)/(60000/ns[i])
} #end for i

powlc2 = matrix(NA,12,5,dimnames=list(ns,1:5))
for (i in 1:12) {
  powlc2[i,] = apply(powc2[[i]]<0.05,2,sum,na.rm=TRUE)/(60000/ns[i])
} #end for i

powlog2 = matrix(NA,12,5,dimnames=list(ns,1:5))
for (i in 1:12) {
  powlog2[i,] = apply(pow2[[i]]<0.05,2,sum,na.rm=TRUE)/(60000/ns[i])
} #end for i

powprop = matrix(NA,12,5,dimnames=list(ns,1:5))
for (i in 1:12) {
  powprop[i,] = apply(pow3[[i]]<0.05,2,sum,na.rm=TRUE)/(60000/ns[i])
} #end for i

powprop2 = matrix(NA,12,5,dimnames=list(ns,1:5))
for (i in 1:12) {
  powprop2[i,] = apply(pow4[[i]]<0.05,2,sum,na.rm=TRUE)/(60000/ns[i])
} #end for i

poweba1 = matrix(NA,12,5,dimnames=list(ns,1:5))
for (i in 1:12) {
  poweba1[i,] = apply(powEBA1[[i]]<0.05,2,sum,na.rm=TRUE)/(60000/ns[i])
} #end for i

powover1 = matrix(NA,12,5,dimnames=list(ns,1:5))
for (i in 1:12) {
  powover1[i,] = apply(powOver1[[i]]<0.05,2,sum,na.rm=TRUE)/(60000/ns[i])
} #end for i

powover2 = matrix(NA,12,5,dimnames=list(ns,1:5))
for (i in 1:12) {
  powover2[i,] = apply(powOver2[[i]]<0.05,2,sum,na.rm=TRUE)/(60000/ns[i])
} #end for i

out = PrettyTable(powlog1,powlc1,powlc2,powlog2,powprop,
	powprop2,poweba1,powover1,powover2)
} #end function
################################################################
################################################################
powerTableBin <- function(size) {
#Mechanism for introducing fold-change w. binomial
fc <- c(1/2, 2/3, 3/4, 4/5, 5/6) #Mechanism for introducing fold-change w. binomial
ns <- c(3,5,10,15,20,25,30,40,50,60,75,80)
pow1 <- powc1 <- powc2 <- pow2 <- pow3 <- pow4 <- list(0,0,0,0,
	0,0,0,0,0,0,0,0,0,0,0,0,0,0,0,0)
powEBA1 <- powOver1 <- powOver2 <- list(0,0,0,0,0,0,0,0,0,0,0,0,
	0,0,0,0,0,0,0,0)
for(i in 1:12){
# We need to fix this, where we determine nsamples/ntests
nsamples <- ns[i]
ntests <- 60000/nsamples
m1 <- s1 <- m2 <- s2 <- phat1 <- phat2 <- rep(0,ntests)
R.mean <- G.mean <- lrts <- rep(0,ntests)
p1 <- pc1 <- pc2 <- p2 <- p3 <- p4 <- matrix(0,nrow=ntests,ncol=5)
pEBA1 <- pOver1 <- pOver2 <- matrix(0,nrow=ntests,ncol=5)
for(j in 1:5){
    red1 <- matrix(rbinom(60000,size,fc[j]),nrow=nsamples)
    green1 <- size-red1
	ratio1 <- log2(red1/green1)
	rc1 <- log2((red1+0.05)/(green1+0.05))
	rc2 <- log2((red1+0.5)/(green1+0.5))
	phat <- red1/(red1+green1)
	Y.sum = apply(red1,2,sum) #data
	M.sum = apply(red1+green1,2,sum)

#limma, ratio
out <- lmFit(t(ratio1))
eb <- eBayes(out,proportion=0.05)
pEBA1[,j] <- eb$p.value
#edgeR method for count data
	temp <- DGEList(counts=t(rbind(green1,red1)),
		lib.size=rep(floor(sum(r1)/nsamples),2*nsamples),
		group=rep(0:1,each=nsamples))
	d <- estimateCommonDisp(temp)
	de.com <- exactTest(d)
	pOver1[,j] <- de.com$table[,3]		
#DESeq method for count data
	cds <- newCountDataSet(cbind(t(green1),t(red1)),
		sizeFactors=rep(floor(sum(r1)/nsamples),2*nsamples),
		rep(0:1,each=nsamples))
	cds1 <- try(estimateVarianceFunctions(cds))
	if(class(cds1)=="try-error"){
		pOver2[,j] <- rep(NA,ntests)
		}else{
		res <- nbinomTest(cds1, "0", "1")
		pOver2[,j] <- res[,7] 			
		}

for(k in 1:ntests){
#log-ratio test, p1
m1[k] <- mean(ratio1[,k])
s1[k] <- sqrt(var(ratio1[,k])/nsamples)
# t-statistic m1/s1
p1[k,j] <- 2*(1-pt(abs(m1[k]/s1[k]),nsamples-1))

#log-ratio test, pc1
m2[k] <- mean(rc1[,k])
s2[k] <- sqrt(var(rc1[,k])/nsamples)
# t-statistic m1/s1
pc1[k,j] <- 2*(1-pt(abs(m2[k]/s2[k]),nsamples-1))

#log-ratio test, pc2
m2[k] <- mean(rc2[,k])
s2[k] <- sqrt(var(rc2[,k])/nsamples)
# t-statistic m1/s1
pc2[k,j] <- 2*(1-pt(abs(m2[k]/s2[k]),nsamples-1))

#log-ratio test2, p2 (Marioni-style)
R.mean[k] <- sum(red1[,k])/nsamples
G.mean[k] <- sum(green1[,k])/nsamples
lrts[k] <- -2*(nsamples*R.mean[k]*log((R.mean[k]+G.mean[k])/(2*R.mean[k]))+nsamples*G.mean[k]*log((R.mean[k]+G.mean[k])/(2*G.mean[k])))
if(R.mean[k]==0 & G.mean[k]==0) lrts[k] <- 0
p2[k,j] <- 1-pchisq(lrts[k],1)     ######## The p-value I want

#proportion test, p3
phat1[k] <- mean(phat[,k])
numer <- phat1[k]-0.5
denom <- sqrt(var(phat[,k])/nsamples)
p3[k,j] <- 2*(1-pt(abs(numer/denom),nsamples-1))

#proportion test2, p4
phat2[k] <- Y.sum[k]/M.sum[k]
numer2 <- phat2[k]-0.5
denom2 <- sqrt(phat2[k]*(1-phat2[k])/M.sum[k])
p4[k,j] <- 2*(1-pt(abs(numer2/denom2),df=M.sum[k]-1))

} #end of k loop
} #end of j loop
pow1[[i]] <- p1
powc1[[i]] <- pc1
powc2[[i]] <- pc2
pow2[[i]] <- p2
pow3[[i]] <- p3
pow4[[i]] <- p4
powEBA1[[i]] <- pEBA1
powOver1[[i]] <- pOver1
powOver2[[i]] <- pOver2
} #end of i loop

###Obtain error tables
powlog1 = matrix(NA,12,5,dimnames=list(ns,1:5))
for (i in 1:12) {
  powlog1[i,] = apply(pow1[[i]]<0.05,2,sum,na.rm=TRUE)/(60000/ns[i])
} #end for i

powlc1 = matrix(NA,12,5,dimnames=list(ns,1:5))
for (i in 1:12) {
  powlc1[i,] = apply(powc1[[i]]<0.05,2,sum,na.rm=TRUE)/(60000/ns[i])
} #end for i

powlc2 = matrix(NA,12,5,dimnames=list(ns,1:5))
for (i in 1:12) {
  powlc2[i,] = apply(powc2[[i]]<0.05,2,sum,na.rm=TRUE)/(60000/ns[i])
} #end for i

powlog2 = matrix(NA,12,5,dimnames=list(ns,1:5))
for (i in 1:12) {
  powlog2[i,] = apply(pow2[[i]]<0.05,2,sum,na.rm=TRUE)/(60000/ns[i])
} #end for i

powprop = matrix(NA,12,5,dimnames=list(ns,1:5))
for (i in 1:12) {
  powprop[i,] = apply(pow3[[i]]<0.05,2,sum,na.rm=TRUE)/(60000/ns[i])
} #end for i

powprop2 = matrix(NA,12,5,dimnames=list(ns,1:5))
for (i in 1:12) {
  powprop2[i,] = apply(pow4[[i]]<0.05,2,sum,na.rm=TRUE)/(60000/ns[i])
} #end for i

poweba1 = matrix(NA,12,5,dimnames=list(ns,1:5))
for (i in 1:12) {
  poweba1[i,] = apply(powEBA1[[i]]<0.05,2,sum,na.rm=TRUE)/(60000/ns[i])
} #end for i

powover1 = matrix(NA,12,5,dimnames=list(ns,1:5))
for (i in 1:12) {
  powover1[i,] = apply(powOver1[[i]]<0.05,2,sum,na.rm=TRUE)/(60000/ns[i])
} #end for i

powover2 = matrix(NA,12,5,dimnames=list(ns,1:5))
for (i in 1:12) {
  powover2[i,] = apply(powOver2[[i]]<0.05,2,sum,na.rm=TRUE)/(60000/ns[i])
} #end for i

out = PrettyTable(powlog1,powlc1,powlc2,powlog2,powprop,powprop2,
	poweba1,powover1,powover2)
} #end function


################################################################
##### Function for making output nicer
PrettyTable <- function(T1, T2, T3, T4, T5, T6, T7, T8, T9) {
rnames <- c(3,5,10,15,20,25,30,40,50,60,75,80)
cnames = 1:5
out = matrix(NA,108,5)
out[9*(0:11)+1,] = T1
out[9*(0:11)+2,] = T2
out[9*(0:11)+3,] = T3
out[9*(0:11)+4,] = T4
out[9*(0:11)+5,] = T5
out[9*(0:11)+6,] = T6
out[9*(0:11)+7,] = T7
out[9*(0:11)+8,] = T8
out[9*(0:11)+9,] = T9

names = c("log1","log1+0.05","log1+0.5","log2","p1","p2",
	"eba1","over1","over2") 
names = rep(names,times=12)
rownames(out) = names
colnames(out) = cnames
n = rep(rnames,each=9)
out = cbind(n,out)
return(round(out,3))
} #end function

################################################################
##### Code Power calculated over a variety of cases
library("limma")
library("edgeR")
library("DESeq")
### Poisson Assumptions
lam = 30
r1 <- rpois(60000,lambda=lam)
g1 <- rpois(60000,lambda=lam)
outP30 <- powerTable(r1,g1,count=TRUE)
lam = 3
r1 <- rpois(60000,lambda=lam)
g1 <- rpois(60000,lambda=lam)
outP3 <- powerTable(r1,g1,count=TRUE)

### Exponential Assumptions ###
lam = 4000
r1 <- rexp(60000,1/lam)
g1 <- rexp(60000,1/lam)
outE4000 <- powerTable(r1,g1)

lam = 400
r1 <- rexp(60000,1/lam)
g1 <- rexp(60000,1/lam)
outE400 <- powerTable(r1,g1)

### Binomial Assumptions
outB10000 <- powerTableBin(10000)
outB100 <- powerTableBin(100)

### Normal Assumptions ###
r1 <- rnorm(60000,5,1)
g1 <- rnorm(60000,5,1)
outN1 <- powerTable(r1,g1)

r1 <- rnorm(60000,10,2)
g1 <- rnorm(60000,10,2)
outN2 <- powerTable(r1,g1)

subSet <- c(1:7,1:7+9,1:7+9*2,1:7+9*3,1:7+9*4,1:7+9*5,1:7+9*6,
	1:7+9*7,1:7+9*8,1:7+9*9,1:7+9*10,1:7+9*11)
outE400 <- outE400[subSet,]
outE4000 <- outE4000[subSet,]
outN1 <- outN1[subSet,]
outN2 <- outN2[subSet,]
################################################################
